# Supplementary material for: Aurora kinase A promotes trained immunity via regulation of endogenous S-adenosylmethionine metabolism
Source: eLife. 2025 Sep 8;14:RP104138. doi: 10.7554/eLife.104138 (PMC12416886; doi:10.7554/eLife.104138)
Supplement: Figure 1—source data 1. [file elife-104138-fig1-data1.zip]

Archive with 19 entries (15 files):
- Figure 1_source Data 1/
- Figure 1_source Data 1/actin in 1D.tif
- Figure 1_source Data 1/actin in 1E.tif
- Figure 1_source Data 1/Aurora A in 1D.tif
- Figure 1_source Data 1/Aurora A in 1E.tif
- Figure 1_source Data 1/original 1D β-tubulin as control/
- Figure 1_source Data 1/original 1D β-tubulin as control/actin in original 1D.tif
- Figure 1_source Data 1/original 1D β-tubulin as control/Aurora A in original 1D.tif
- Figure 1_source Data 1/original 1D β-tubulin as control/phospho Aurora A in original 1D.tif
- Figure 1_source Data 1/original 1D β-tubulin as control/β-tublin in original 1D.tif
- Figure 1_source Data 1/phos Aurora A in 1D.tif
- Figure 1_source Data 1/repeat 2 for 1D/
- Figure 1_source Data 1/repeat 2 for 1D/actin in 1D.tif
- Figure 1_source Data 1/repeat 2 for 1D/Aurora A in 1D.tif
- Figure 1_source Data 1/repeat 2 for 1D/phos Aurora A in 1D.tif
- Figure 1_source Data 1/repeat 3 for 1D/
- Figure 1_source Data 1/repeat 3 for 1D/actin in 1D.tif
- Figure 1_source Data 1/repeat 3 for 1D/Aurora A in 1D.tif
- Figure 1_source Data 1/repeat 3 for 1D/phos Aurora A in 1D.tif
