# Supplementary material for: Aurora kinase A promotes trained immunity via regulation of endogenous S-adenosylmethionine metabolism
Source: eLife. 2025 Sep 8;14:RP104138. doi: 10.7554/eLife.104138 (PMC12416886; doi:10.7554/eLife.104138)
Supplement: Figure 1—source data 2. [file elife-104138-fig1-data2.zip]

Archive with 19 entries (15 files):
- Figure 1_source Data 2/
- Figure 1_source Data 2/actin in 1D.scn
- Figure 1_source Data 2/actin in 1E.scn
- Figure 1_source Data 2/aurora in 1D.scn
- Figure 1_source Data 2/aurora in 1E.scn
- Figure 1_source Data 2/original 1D β-tubulin as control/
- Figure 1_source Data 2/original 1D β-tubulin as control/actin in original 1D.scn
- Figure 1_source Data 2/original 1D β-tubulin as control/aurora in original 1D.scn
- Figure 1_source Data 2/original 1D β-tubulin as control/phos aurora in original 1D.scn
- Figure 1_source Data 2/original 1D β-tubulin as control/β-tubulin in original1D.scn
- Figure 1_source Data 2/phos aurora in 1D.scn
- Figure 1_source Data 2/repeat 2 for 1D/
- Figure 1_source Data 2/repeat 2 for 1D/actin in 1D.scn
- Figure 1_source Data 2/repeat 2 for 1D/aurora in 1D.scn
- Figure 1_source Data 2/repeat 2 for 1D/phos aurora in 1D.scn
- Figure 1_source Data 2/repeat 3 for 1D/
- Figure 1_source Data 2/repeat 3 for 1D/actin in 1D.scn
- Figure 1_source Data 2/repeat 3 for 1D/aurora in 1D.scn
- Figure 1_source Data 2/repeat 3 for 1D/phos aurora in 1D.scn
