# Supplementary material for: Aurora kinase A promotes trained immunity via regulation of endogenous S-adenosylmethionine metabolism
Source: eLife. 2025 Sep 8;14:RP104138. doi: 10.7554/eLife.104138 (PMC12416886; doi:10.7554/eLife.104138)
Supplement: Figure 3—source data 2. [file elife-104138-fig3-data2.zip]

Archive with 5 entries (4 files):
- Figure 3_source Data 2/
- Figure 3_source Data 2/actin in 3H.scn
- Figure 3_source Data 2/actin in 3I.scn
- Figure 3_source Data 2/GNMT in 3H.scn
- Figure 3_source Data 2/GNMT in 3I.scn
