# Supplementary material for: Aurora kinase A promotes trained immunity via regulation of endogenous S-adenosylmethionine metabolism
Source: eLife. 2025 Sep 8;14:RP104138. doi: 10.7554/eLife.104138 (PMC12416886; doi:10.7554/eLife.104138)
Supplement: Figure 4—source data 1. [file elife-104138-fig4-data1.zip]

Archive with 29 entries (26 files):
- Figure 4_source Data 1/
- Figure 4_source Data 1/H3 in 4A.tif
- Figure 4_source Data 1/H3 in 4C.tif
- Figure 4_source Data 1/H3K27me3 in 4A.tif
- Figure 4_source Data 1/H3K36me3 in 4A.tif
- Figure 4_source Data 1/H3K36me3 in 4C.tif
- Figure 4_source Data 1/H3K4me1 in 4A.tif
- Figure 4_source Data 1/H3K4me3 in 4A.tif
- Figure 4_source Data 1/H3K4me3 in 4C.tif
- Figure 4_source Data 1/H3K9me3 in 4A.tif
- Figure 4_source Data 1/rep2/
- Figure 4_source Data 1/rep2/H3 in 4A.tif
- Figure 4_source Data 1/rep2/H3 in 4C.tif
- Figure 4_source Data 1/rep2/H3K27me3 in 4A.tif
- Figure 4_source Data 1/rep2/H3K36me3 in 4A.tif
- Figure 4_source Data 1/rep2/H3K36me3 in 4C.tif
- Figure 4_source Data 1/rep2/H3K4me1 in 4A.tif
- Figure 4_source Data 1/rep2/H3K4me3 in 4A.tif
- Figure 4_source Data 1/rep2/H3K4me3 in 4C.tif
- Figure 4_source Data 1/rep2/H3K9me3 in 4A.tif
- Figure 4_source Data 1/rep3/
- Figure 4_source Data 1/rep3/H3 in 4A.tif
- Figure 4_source Data 1/rep3/H3 in 4C.tif
- Figure 4_source Data 1/rep3/H3K27me3 in 4A.tif
- Figure 4_source Data 1/rep3/H3K36me3 in 4A.tif
- Figure 4_source Data 1/rep3/H3K36me3 in 4C.tif
- Figure 4_source Data 1/rep3/H3K4me1 in 4A.tif
- Figure 4_source Data 1/rep3/H3K4me3 in 4C.tif
- Figure 4_source Data 1/rep3/H3K9me3 in 4A.tif
