# Supplementary material for: Aurora kinase A promotes trained immunity via regulation of endogenous S-adenosylmethionine metabolism
Source: eLife. 2025 Sep 8;14:RP104138. doi: 10.7554/eLife.104138 (PMC12416886; doi:10.7554/eLife.104138)
Supplement: Figure 4—source data 2. [file elife-104138-fig4-data2.zip]

Archive with 30 entries (27 files):
- Figure 4_source Data 2/
- Figure 4_source Data 2/Figure 4–source Data 1 Raw unedited blots for  H3 in 4A.scn
- Figure 4_source Data 2/Figure 4–source Data 1 Raw unedited blots for  H3 in 4C.scn
- Figure 4_source Data 2/Figure 4–source Data 1 Raw unedited blots for  H3K27me3 in 4A.scn
- Figure 4_source Data 2/Figure 4–source Data 1 Raw unedited blots for  H3K36me3 in 4A.scn
- Figure 4_source Data 2/Figure 4–source Data 1 Raw unedited blots for  H3K36me3 in 4C.scn
- Figure 4_source Data 2/Figure 4–source Data 1 Raw unedited blots for  H3K4me1 in 4A.scn
- Figure 4_source Data 2/Figure 4–source Data 1 Raw unedited blots for  H3K4me3 in 4A.scn
- Figure 4_source Data 2/Figure 4–source Data 1 Raw unedited blots for  H3K4me3 in 4C.scn
- Figure 4_source Data 2/Figure 4–source Data 1 Raw unedited blots for  H3K9me3 in 4A.scn
- Figure 4_source Data 2/rep2/
- Figure 4_source Data 2/rep2/Figure 4–source Data 1 Raw unedited blots for  H3 in 4A.scn
- Figure 4_source Data 2/rep2/Figure 4–source Data 1 Raw unedited blots for  H3 in 4C.scn
- Figure 4_source Data 2/rep2/Figure 4–source Data 1 Raw unedited blots for  H3K27me3 in 4A.scn
- Figure 4_source Data 2/rep2/Figure 4–source Data 1 Raw unedited blots for  H3K36me3 in 4A.scn
- Figure 4_source Data 2/rep2/Figure 4–source Data 1 Raw unedited blots for  H3K36me3 in 4C.scn
- Figure 4_source Data 2/rep2/Figure 4–source Data 1 Raw unedited blots for  H3K4me1 in 4A.scn
- Figure 4_source Data 2/rep2/Figure 4–source Data 1 Raw unedited blots for  H3K4me3 in 4A.scn
- Figure 4_source Data 2/rep2/Figure 4–source Data 1 Raw unedited blots for  H3K4me3 in 4C.scn
- Figure 4_source Data 2/rep2/Figure 4–source Data 1 Raw unedited blots for  H3K9me3 in 4A.scn
- Figure 4_source Data 2/rep3/
- Figure 4_source Data 2/rep3/Figure 4–source Data 1 Raw unedited blots for  H3 in 4A.scn
- Figure 4_source Data 2/rep3/Figure 4–source Data 1 Raw unedited blots for  H3 in 4C.scn
- Figure 4_source Data 2/rep3/Figure 4–source Data 1 Raw unedited blots for  H3K27me3 in 4A.scn
- Figure 4_source Data 2/rep3/Figure 4–source Data 1 Raw unedited blots for  H3K36me3 in 4A.scn
- Figure 4_source Data 2/rep3/Figure 4–source Data 1 Raw unedited blots for  H3K36me3 in 4C.scn
- Figure 4_source Data 2/rep3/Figure 4–source Data 1 Raw unedited blots for  H3K4me1 in 4A.scn
- Figure 4_source Data 2/rep3/Figure 4–source Data 1 Raw unedited blots for  H3K4me3 in 4A.scn
- Figure 4_source Data 2/rep3/Figure 4–source Data 1 Raw unedited blots for  H3K4me3 in 4C.scn
- Figure 4_source Data 2/rep3/Figure 4–source Data 1 Raw unedited blots for  H3K9me3 in 4A.scn
