# Supplementary material for: Aurora kinase A promotes trained immunity via regulation of endogenous S-adenosylmethionine metabolism
Source: eLife. 2025 Sep 8;14:RP104138. doi: 10.7554/eLife.104138 (PMC12416886; doi:10.7554/eLife.104138)
Supplement: Figure 5—source data 1. [file elife-104138-fig5-data1.zip]

Archive with 47 entries (37 files):
- Figure 5_source Data 1/
- Figure 5_source Data 1/Figure 5A/
- Figure 5_source Data 1/Figure 5A/5A actin.tif
- Figure 5_source Data 1/Figure 5A/5A FOXO3.tif
- Figure 5_source Data 1/Figure 5A/5A GNMT.tif
- Figure 5_source Data 1/Figure 5B/
- Figure 5_source Data 1/Figure 5B/5B  GNMT.tif
- Figure 5_source Data 1/Figure 5B/5B actin.tif
- Figure 5_source Data 1/Figure 5B/rep2/
- Figure 5_source Data 1/Figure 5B/rep2/ACTIN.tif
- Figure 5_source Data 1/Figure 5B/rep2/GNMT.tif
- Figure 5_source Data 1/Figure 5B/rep3/
- Figure 5_source Data 1/Figure 5B/rep3/ACTIN.tif
- Figure 5_source Data 1/Figure 5B/rep3/GNMT.tif
- Figure 5_source Data 1/Figure 5C/
- Figure 5_source Data 1/Figure 5C/5C  GNMT.tif
- Figure 5_source Data 1/Figure 5C/5C ACTIN.tif
- Figure 5_source Data 1/Figure 5C/rep2/
- Figure 5_source Data 1/Figure 5C/rep2/ACTIN.tif
- Figure 5_source Data 1/Figure 5C/rep2/GNMT.tif
- Figure 5_source Data 1/Figure 5C/rep3/
- Figure 5_source Data 1/Figure 5C/rep3/ACTIN.tif
- Figure 5_source Data 1/Figure 5C/rep3/GNMT.tif
- Figure 5_source Data 1/Figure 5E/
- Figure 5_source Data 1/Figure 5E/5E actin.tif
- Figure 5_source Data 1/Figure 5E/5E laminAc.tif
- Figure 5_source Data 1/Figure 5E/5E phospho FOXO3.tif
- Figure 5_source Data 1/Figure 5E/5E total FOXO3.tif
- Figure 5_source Data 1/Figure 5G/
- Figure 5_source Data 1/Figure 5G/5G Ali actin.tif
- Figure 5_source Data 1/Figure 5G/5G Ali AKT.tif
- Figure 5_source Data 1/Figure 5G/5G Ali mTOR.tif
- Figure 5_source Data 1/Figure 5G/5G Ali pAKT.tif
- Figure 5_source Data 1/Figure 5G/5G Ali pmTOR.tif
- Figure 5_source Data 1/Figure 5G/5G Ali pS6.tif
- Figure 5_source Data 1/Figure 5G/5G Ali pS6K.tif
- Figure 5_source Data 1/Figure 5G/5G Ali S6.tif
- Figure 5_source Data 1/Figure 5G/5G si actin.tif
- Figure 5_source Data 1/Figure 5G/5G si AKT.tif
- Figure 5_source Data 1/Figure 5G/5G si mTOR.tif
- Figure 5_source Data 1/Figure 5G/5G si pAKT.tif
- Figure 5_source Data 1/Figure 5G/5G si pMtor.tif
- Figure 5_source Data 1/Figure 5G/5G si pS6.tif
- Figure 5_source Data 1/Figure 5G/5G si pS6K.tif
- Figure 5_source Data 1/Figure 5G/5G si S6.tif
- Figure 5_source Data 1/Figure 5G/Figure 5–source Data 1 Uncropped and labeled blots for 5G Ali S6K.tif
- Figure 5_source Data 1/Figure 5G/Figure 5–source Data 1 Uncropped and labeled blots for 5G si S6K.tif
