# Supplementary material for: Aurora kinase A promotes trained immunity via regulation of endogenous S-adenosylmethionine metabolism
Source: eLife. 2025 Sep 8;14:RP104138. doi: 10.7554/eLife.104138 (PMC12416886; doi:10.7554/eLife.104138)
Supplement: Figure 5—source data 2. [file elife-104138-fig5-data2.zip]

Archive with 47 entries (37 files):
- Figure 5_source Data 2/
- Figure 5_source Data 2/Figure 5A/
- Figure 5_source Data 2/Figure 5A/5A  actin.scn
- Figure 5_source Data 2/Figure 5A/5A FOXO3.scn
- Figure 5_source Data 2/Figure 5A/5A GNMT.scn
- Figure 5_source Data 2/Figure 5B/
- Figure 5_source Data 2/Figure 5B/5B  actin.scn
- Figure 5_source Data 2/Figure 5B/5B GNMT.scn
- Figure 5_source Data 2/Figure 5B/rep2/
- Figure 5_source Data 2/Figure 5B/rep2/ACTIN.scn
- Figure 5_source Data 2/Figure 5B/rep2/GNMT.scn
- Figure 5_source Data 2/Figure 5B/rep3/
- Figure 5_source Data 2/Figure 5B/rep3/ACTIN.scn
- Figure 5_source Data 2/Figure 5B/rep3/GNMT.scn
- Figure 5_source Data 2/Figure 5C/
- Figure 5_source Data 2/Figure 5C/5C  GNMT.scn
- Figure 5_source Data 2/Figure 5C/5C actin.scn
- Figure 5_source Data 2/Figure 5C/rep2/
- Figure 5_source Data 2/Figure 5C/rep2/ACTIN.scn
- Figure 5_source Data 2/Figure 5C/rep2/GNMT.scn
- Figure 5_source Data 2/Figure 5C/rep3/
- Figure 5_source Data 2/Figure 5C/rep3/ACTIN.scn
- Figure 5_source Data 2/Figure 5C/rep3/GNMT.scn
- Figure 5_source Data 2/Figure 5E/
- Figure 5_source Data 2/Figure 5E/5E ACTIN for phospho FOXO3.scn
- Figure 5_source Data 2/Figure 5E/5E FOXO3.scn
- Figure 5_source Data 2/Figure 5E/5E laminAC.scn
- Figure 5_source Data 2/Figure 5E/5E phos FOXO3.scn
- Figure 5_source Data 2/Figure 5G/
- Figure 5_source Data 2/Figure 5G/5G ali actin.scn
- Figure 5_source Data 2/Figure 5G/5G ali akt.scn
- Figure 5_source Data 2/Figure 5G/5G ali mtor.scn
- Figure 5_source Data 2/Figure 5G/5G ali pakt.scn
- Figure 5_source Data 2/Figure 5G/5G ali pmtor.scn
- Figure 5_source Data 2/Figure 5G/5G ali pS6.scn
- Figure 5_source Data 2/Figure 5G/5G ali pS6K.scn
- Figure 5_source Data 2/Figure 5G/5G ali S6.scn
- Figure 5_source Data 2/Figure 5G/5G ali S6K.scn
- Figure 5_source Data 2/Figure 5G/5G si actin.scn
- Figure 5_source Data 2/Figure 5G/5G si AKT.scn
- Figure 5_source Data 2/Figure 5G/5G si MTOR.scn
- Figure 5_source Data 2/Figure 5G/5G si pAKT.scn
- Figure 5_source Data 2/Figure 5G/5G si pMTOR.scn
- Figure 5_source Data 2/Figure 5G/5G si pS6.scn
- Figure 5_source Data 2/Figure 5G/Figure 5–source Data 1 Raw unedited blots for 5G si pS6K.scn
- Figure 5_source Data 2/Figure 5G/Figure 5–source Data 1 Raw unedited blots for 5G si S6.scn
- Figure 5_source Data 2/Figure 5G/Figure 5–source Data 1 Raw unedited blots for 5G si S6K.scn
