# Supplementary material for: Aurora kinase A promotes trained immunity via regulation of endogenous S-adenosylmethionine metabolism
Source: eLife. 2025 Sep 8;14:RP104138. doi: 10.7554/eLife.104138 (PMC12416886; doi:10.7554/eLife.104138)
Supplement: Figure 5—source data 3. [file elife-104138-fig5-data3.zip]

Archive with 14 entries (10 files):
- Figure 5_source Data 3/
- Figure 5_source Data 3/glucan/
- Figure 5_source Data 3/glucan/b 003_RGB.tif
- Figure 5_source Data 3/glucan/b 004_RGB.tif
- Figure 5_source Data 3/glucan/b 008_RGB.tif
- Figure 5_source Data 3/glucan/b 009_RGB.tif
- Figure 5_source Data 3/glucan_Ali/
- Figure 5_source Data 3/glucan_Ali/ba 002_RGB.tif
- Figure 5_source Data 3/glucan_Ali/ba 004_RGB.tif
- Figure 5_source Data 3/glucan_Ali/ba 006_RGB.tif
- Figure 5_source Data 3/mock/
- Figure 5_source Data 3/mock/m 003_RGB.tif
- Figure 5_source Data 3/mock/m 011_RGB.tif
- Figure 5_source Data 3/mock/m 014_RGB.tif
