# Supplementary material for: Aurora kinase A promotes trained immunity via regulation of endogenous S-adenosylmethionine metabolism
Source: eLife. 2025 Sep 8;14:RP104138. doi: 10.7554/eLife.104138 (PMC12416886; doi:10.7554/eLife.104138)
Supplement: Figure 6—source data 1. [file elife-104138-fig6-data1.zip]

Archive with 20 entries (16 files):
- Figure 6_source Data 1/
- Figure 6_source Data 1/Figure 5_source Data 2.zip
- Figure 6_source Data 1/glucan/
- Figure 6_source Data 1/glucan/B1.xlsx
- Figure 6_source Data 1/glucan/b2.xlsx
- Figure 6_source Data 1/glucan/b3.xlsx
- Figure 6_source Data 1/glucan/B4.xlsx
- Figure 6_source Data 1/glucan/b5.xlsx
- Figure 6_source Data 1/glucan_Ali/
- Figure 6_source Data 1/glucan_Ali/a1.xlsx
- Figure 6_source Data 1/glucan_Ali/a2.xlsx
- Figure 6_source Data 1/glucan_Ali/a3.xlsx
- Figure 6_source Data 1/glucan_Ali/a4.xlsx
- Figure 6_source Data 1/glucan_Ali/a5.xlsx
- Figure 6_source Data 1/mock/
- Figure 6_source Data 1/mock/m1.xlsx
- Figure 6_source Data 1/mock/M2.xlsx
- Figure 6_source Data 1/mock/m3.xlsx
- Figure 6_source Data 1/mock/m5.xlsx
- Figure 6_source Data 1/mock/m6.xlsx
